# Supplementary material for: Qualitative and quantitative analysis of chemicals emitted from the pheromone gland of individual Heliothis subflexa females
Source: PLoS One. 2018 Aug 14;13(8):e0202035. doi: 10.1371/journal.pone.0202035 (PMC6091922; doi:10.1371/journal.pone.0202035)
Supplement: S1 Table — Includes data in support of the figures. (XLSX) [file pone.0202035.s001.xlsx]

## Sheet: Fig 1 Flow rate on bead
Fig 1		All VALUES are PERCENTAGES
	Air flow	Residual	Headspace	Resid SEM	Heads SEM
	5	7.3	85.6	4.9	7.1
	10	4.1	87.9	4.2	4.7
Z9-14:Ald	15	0.7	79.6	1.3	14.1
	5	11.2	83.7	5.9	7.7
	10	6.4	93.6	6.4	3.2
14:Ald	15	1.1	97	1.8	4
	5	54.3	38.7	5.5	6
	10	42.2	51.6	13.1	9.2
Z7+Z9-16:Ald	15	22.8	60.3	4.2	10.2
	5	59.1	34.8	4.9	5.3
	10	46.9	47.3	12.6	8.7
Z11-16:Ald	15	27.5	55.3	4.4	9.8
	5	65.4	29	3.8	4.1
	10	53.1	44.3	11.6	6.2
16:Ald	15	37.1	57.2	2.3	4.5
	5	87.5	4.9	1.3	1.3
	10	75.6	10.2	9.3	4.5
Z9-16:OH	15	55.4	11.8	13	4.1
	5	88.8	4.7	1.4	1.2
	10	77.7	9.8	9.3	4
Z11-16:OH	15	57.2	11	13.2	3.6
	5	94	5.4	1.1	1.2
	10	85.3	11.4	7.2	2.4
16:OH	15	71.1	13.9	10.2	1.6
	5	84.5	13.3	1.4	2.1
	10	72.9	23	9.3	5.6
Z7-16:OAc	15	55	29.9	2.6	5.4
	5	82.7	12.6	1.1	2.4
	10	71.5	21.5	8.9	5
Z9-16:OAc	15	54.8	27.4	7.5	5.2
	5	87.5	10.6	0.9	2.2
	10	76.3	19.5	9.1	5
Z11-16:OAc	15	59.6	24.9	8.1	5

## Sheet: Fig 2 Gland extract & headspace
Fig 2
A. Gland extracts
Component	Gland Extracts ng/female	SE
Z9-14:Ald	0.6789	0.0997737
14:Ald	0.896091	0.427036
Z7+Z9-16:Ald	2.11579	0.643473
Z11-16:Ald	10.557	1.61009
16:Ald	1.43386	0.573701
Z9-16:OH	4.22763	0.744275
Z11-16:OH	28.3667	4.45565
Z7-16:OAc	0.968128	0.169199
Z9-16:OAc	2.3872	0.678833
Z11-16:OAc	6.83584	2.24115
Total	58.4672
B. Volatiles
Component	Effluvia, ng/female 30 min	SE
Z9-14Ald	1.19943	0.276752
14Ald	3.00243	0.724004
Z7+9-16Ald	7.46144	1.32977
Z11-16Ald	58.187	8.88271
16Ald	2.16579	0.47885
Z9-16OH	0.0477	0.0110292
Z11-16OH	0.776884	0.064843
Z7-16OAc	0.325771	0.0424181
Z9-16OAc	0.938372	0.118726
Z11-16OAc	2.27716	0.521889
Total	76.382
C. % in total: Extract
Component	Gland extracts (%)	SE
Z9-14Ald	1.35489	0.308121
14Ald	1.51307	0.769972
Z7+9-16Ald	3.59206	0.988682
Z11-16Ald	18.9438	2.03684
16Ald	2.17337	0.563928
Z9-16OH	7.21181	1.01579
Z11-16OH	49.038	1.99606
Z7-16OAc	1.72527	0.181906
Z9-16OAc	4.01546	1.12418
Z11-16OAc	10.4323	1.73604
Total	100
C. % in total: Volatile
Component	Headspace (%)	SE
Z9-14Ald	1.56641	0.22711
14Ald	3.77887	0.64604
Z7+9-16Ald	9.60098	0.759471
Z11-16Ald	76.1381	0.632472
16Ald	2.94982	0.578225
Z9-16OH	0.0681946	0.0213032
Z11-16OH	1.1136	0.134399
Z7-16OAc	0.48304	0.101858
Z9-16OAc	1.32417	0.17989
Z11-16OAc	2.97681	0.569328
Total	100
